# Supplementary material for: Ionic Liquids-Polymer of Intrinsic Microporosity (PIMs) Blend Membranes for CO2 Separation
Source: Membranes (Basel). 2022 Dec 13;12(12):1262. doi: 10.3390/membranes12121262 (PMC9786291; doi:10.3390/membranes12121262)
Supplement: Supplementary file 1 [file membranes-12-01262-s001.zip]

Archive with 1 entries (1 files):
- membranes-2062631-supplementary.pdf
